# Supplementary material for: PLVAP mediates the regulation of the tumour microenvironment in early‐stage lung adenocarcinoma
Source: Clin Transl Med. 2025 Dec 22;15(12):e70532. doi: 10.1002/ctm2.70532 (PMC12723075; doi:10.1002/ctm2.70532)
Supplement: Supplementary file 1 — Supporting Information [file CTM2-15-e70532-s003.xlsx]

## Sheet: siRNA sequence
Primer name	Target sequence
siPLVAP	CCTGCGAAGCTTTACTCTT

## Sheet: shRNA sequence
Primer name	Target sequence
LV-h-PLVAP-E-B-F	tactagaggatctatttccggtGaattcgccaccATGGGTCTGGCCAT
LV-h-PLVAP-E-B-R	CACTTAAGCTTGGTACCGAggatccGCCACTGGATGGGGCTACAGGGAT
