# Supplementary material for: PLVAP mediates the regulation of the tumour microenvironment in early‐stage lung adenocarcinoma
Source: Clin Transl Med. 2025 Dec 22;15(12):e70532. doi: 10.1002/ctm2.70532 (PMC12723075; doi:10.1002/ctm2.70532)
Supplement: Supplementary file 2 — Supporting Information [file CTM2-15-e70532-s002.xlsx]

## Sheet: Sheet1
Primer name	Primer sequence
GAPDH F (human)	GGAGCGAGATCCCTCCAAAAT
GAPDH R (human)	GGCTGTTGTCATACTTCTCATGG
GAPDH F (mouse)	AGGTCGGTGTGAACGGATTTG
GAPDH R (mouse)	GGGGTCGTTGATGGCAACA
PLVAP F (human)	CCGGGTCATCTACACGAACAA
PLVAP R (human)	CCTTGAATTGATCTCTGCATTGC
TGFB1 F (mouse)	CCACCTGCAAGACCATCGAC
TGFB1 R (mouse)	CTGGCGAGCCTTAGTTTGGAC
